# Supplementary material for: Diagnostic performance of DCE-MRI radiomics in predicting axillary lymph node metastasis in breast cancer patients: A meta-analysis
Source: PLoS One. 2024 Dec 3;19(12):e0314653. doi: 10.1371/journal.pone.0314653 (PMC11614294; doi:10.1371/journal.pone.0314653)
Supplement: S2 Table — (XLSX) [file pone.0314653.s003.xlsx]

## Sheet: Sheet1
S2 Table. Analytical data extracted from included studies.
Study	Training cohort				Internal validation cohort				External validaion cohort				Total				Data extractors	Date of data extraction	Eligibility
	Positive	Negative	Sensitivity	Specificity	Positive	Negative	Sensitivity	Specificity	Positive	Negative	Sensitivity	Specificity	TP	FP	FN	TN
Arefan D, 2020	80	74	0.82	0.78	-	-	-	-	-	-	-	-	66	16	14	58	Fei Dong, Jie Li	2024-04-20	Included
Chen DX, 2022	57	103	0.92	0.98	28	55	0.64	0.91	-	-	-	-	70	7	15	151	Fei Dong, Jie Li	2024-04-21	Included
Chen JM, 2021	31	68	0.8	0.95	13	28	0.7	0.95	-	-	-	-	34	5	10	91	Fei Dong, Jie Li	2024-04-20	Included
Chen WY, 2024	97	189	0.8247	0.7778	42	82	0.7619	0.878	-	-	-	-	112	52	27	219	Fei Dong, Jie Li	2024-04-22	Included
Cheng Y, 2022	65	73	0.677	0.836	33	37	0.606	0.865	-	-	-	-	64	17	34	93	Fei Dong, Jie Li	2024-04-21	Included
Cui XY, 2019	52	63	0.945	0.8006	-	-	-	-	-	-	-	-	49	13	3	50	Fei Dong, Jie Li	2024-04-20	Included
Han L, 2019	97	182	0.6	0.94	51	81	0.85	0.8	-	-	-	-	101	27	47	236	Fei Dong, Jie Li	2024-04-20	Included
Liu CL, 2019	38	72	0.901	0.833	18	36	0.778	0.861	-	-	-	-	47	17	9	91	Fei Dong, Jie Li	2024-04-20	Included
Liu J, 2019	27	22	0.75	0.76	7	6	0.71	1	-	-	-	-	26	5	9	22	Fei Dong, Jie Li	2024-04-20	Included
Liu Y, 2022	98	152	0.929	0.651	24	38	0.958	0.552	-	-	-	-	114	70	8	120	Fei Dong, Jie Li	2024-04-21	Included
Ma MM, 2022	37	63	NA	NA	15	27	0.867	0.852	-	-	-	-	13	4	2	23	Fei Dong, Jie Li	2024-04-21	Included
Santucci D, 2021	72	27	0.86	0.74	-	-	-	-	-	-	-	-	62	7	10	20	Fei Dong, Jie Li	2024-04-21	Included
Shan YN, 2020	50	51	0.86	0.71	-	-	-	-	22	22	0.68	0.91	58	17	14	56	Fei Dong, Jie Li	2024-04-20	Included
Song DL, 2022	106	190	0.8208	0.8365	54	82	0.7593	0.8049	-	-	-	-	128	47	32	225	Fei Dong, Jie Li	2024-04-21	Included
Tang YQ, 2022	78	158	0.96	0.93	36	65	0.77	0.81	-	-	-	-	103	23	11	200	Fei Dong, Jie Li	2024-04-22	Included
Wang CH, 2021	93	93	0.731	0.72	-	-	-	-	-	-	-	-	68	26	25	67	Fei Dong, Jie Li	2024-04-21	Included
Wang Q, 2024	110	137	0.7455	0.8613	46	60	0.7174	0.7	57	75	0.7719	0.76	159	46	54	226	Fei Dong, Jie Li	2024-04-22	Included
Wang YX, 2024	129	249	0.736	0.807	33	62	0.788	0.742	-	-	-	-	121	64	41	247	Fei Dong, Jie Li	2024-04-22	Included
Zhan CA, 2021	53	62	0.943	0.95	23	28	0.913	0.769	-	-	-	-	71	10	5	80	Fei Dong, Jie Li	2024-04-20	Included
Zhang CM, 2023	82	69	0.7317	0.8841	35	29	0.8	0.7241	-	-	-	-	88	16	29	82	Fei Dong, Jie Li	2024-04-22	Included
Zhang JW, 2023	61	79	0.77	0.848	27	34	0.815	0.765	20	42	0.6	0.881	81	28	24	130	Fei Dong, Jie Li	2024-04-22	Included
Zhao NN, 2023	40	86	0.875	0.93	22	32	0.909	0.906	-	-	-	-	55	9	7	109	Fei Dong, Jie Li	2024-04-22	Included
Zhu YD, 2021	56	67	0.73	0.91	25	29	0.68	0.9	-	-	-	-	58	9	23	87	Fei Dong, Jie Li	2024-04-20	Included
Zhu YQ, 2022	45	73	0.7341	0.8427	20	31	0.65	0.9032	-	-	-	-	46	14	19	90	Fei Dong, Jie Li	2024-04-21	Included
TP: true positive; FP: false positive; FN: false negative; TN: true negative; NA: not available
