# Supplementary material for: Diagnostic performance of DCE-MRI radiomics in predicting axillary lymph node metastasis in breast cancer patients: A meta-analysis
Source: PLoS One. 2024 Dec 3;19(12):e0314653. doi: 10.1371/journal.pone.0314653 (PMC11614294; doi:10.1371/journal.pone.0314653)
Supplement: S3 Table — (XLSX) [file pone.0314653.s004.xlsx]

## Sheet: Sheet1
S3 Table. Quality assessment using METRICS.
Study	Study design			Imaging Data				Segmentation			Image Processing and Feature Extraction			Feature Processing				Preparation for Modeling		Metrics and Comparison						Testing		Open Science			Tota score	Quality category
	#1	#2	#3	#4	#5	#6	#7	#8	#9	#10	#11	#12	#13	#14	#15	#16	#17	#18	#19	#20	#21	#22	#23	#24	#25	#26	#27	#28	#29	#30
Arefan D, 2020	yes	yes	yes	no	yes	yes	yes	yes	n/a	yes	yes	yes	yes	no	yes	no	n/a	no	no	yes	yes	no	yes	no	no	no	no	no	no	no	0.6	Good
Chen DX, 2022	yes	yes	yes	no	yes	yes	yes	yes	n/a	no	yes	yes	yes	yes	yes	no	n/a	no	no	yes	no	yes	yes	yes	no	yes	no	no	no	yes	0.681	Good
Chen JM, 2021	yes	yes	yes	no	yes	yes	yes	yes	n/a	no	yes	no	yes	yes	yes	no	n/a	yes	no	yes	no	yes	yes	yes	no	yes	no	no	no	no	0.703	Good
Chen WY, 2024	yes	yes	yes	no	yes	yes	yes	yes	n/a	no	yes	yes	yes	no	yes	no	n/a	yes	no	yes	no	yes	yes	yes	no	yes	no	no	no	yes	0.722	Good
Cheng Y, 2022	yes	yes	yes	no	yes	yes	yes	yes	n/a	yes	yes	yes	yes	no	yes	no	n/a	yes	no	yes	no	no	yes	no	no	yes	no	no	no	no	0.677	Good
Cui XY, 2019	yes	yes	yes	no	yes	yes	yes	yes	n/a	yes	yes	no	yes	no	yes	no	n/a	no	no	yes	no	no	yes	no	no	no	no	no	no	no	0.543	Moderate
Han L, 2019	yes	yes	yes	no	yes	yes	yes	yes	n/a	yes	yes	yes	yes	no	yes	no	n/a	yes	no	yes	no	yes	yes	yes	no	yes	no	no	no	no	0.726	Good
Liu CL, 2019	yes	yes	yes	no	yes	yes	yes	yes	n/a	yes	yes	yes	yes	no	yes	no	n/a	no	no	yes	no	no	yes	no	no	yes	no	no	no	no	0.615	Good
Liu J, 2019	yes	yes	yes	no	yes	yes	yes	yes	n/a	no	yes	no	yes	no	yes	no	n/a	no	no	yes	no	no	yes	no	no	yes	no	no	no	no	0.57	Moderate
Liu Y, 2022	yes	yes	yes	no	yes	yes	yes	yes	n/a	no	yes	no	yes	yes	yes	no	n/a	yes	no	yes	no	yes	yes	yes	no	yes	no	no	no	yes	0.711	Good
Ma MM, 2022	yes	yes	yes	no	yes	yes	yes	yes	no	yes	yes	yes	yes	no	yes	no	n/a	yes	no	yes	no	no	yes	yes	no	yes	no	no	no	no	0.692	Good
Santucci D, 2021	yes	yes	yes	no	yes	yes	yes	yes	n/a	no	yes	no	yes	no	yes	no	n/a	no	no	yes	no	no	yes	no	no	no	no	no	no	no	0.531	Moderate
Shan YN, 2020	yes	yes	yes	yes	yes	yes	yes	yes	n/a	no	yes	yes	yes	no	yes	no	n/a	yes	no	yes	no	yes	yes	no	no	no	yes	no	no	yes	0.777	Good
Song DL, 2022	yes	yes	yes	no	yes	no	yes	yes	n/a	yes	yes	yes	yes	no	yes	no	n/a	yes	no	yes	no	yes	yes	yes	no	yes	no	no	no	yes	0.688	Good
Tang YQ, 2022	yes	yes	yes	no	yes	yes	yes	yes	n/a	no	yes	no	yes	yes	yes	no	n/a	yes	no	yes	no	no	yes	yes	no	yes	no	no	no	no	0.684	Good
Wang CH, 2021	yes	yes	yes	no	yes	yes	yes	yes	n/a	no	yes	no	yes	yes	yes	no	n/a	no	no	yes	yes	yes	yes	yes	no	no	no	no	no	yes	0.633	Good
Wang Q, 2024	yes	yes	yes	yes	yes	yes	yes	yes	n/a	yes	yes	yes	yes	yes	yes	no	n/a	yes	yes	yes	no	no	yes	yes	no	yes	yes	no	no	no	0.884	Excellent
Wang YX, 2024	yes	yes	yes	no	yes	yes	yes	yes	n/a	yes	yes	no	yes	no	yes	no	n/a	yes	no	yes	no	yes	yes	yes	no	yes	no	no	no	no	0.694	Good
Zhan CA, 2021	yes	yes	yes	no	yes	yes	yes	yes	n/a	no	yes	yes	yes	no	yes	no	n/a	no	no	yes	no	yes	yes	no	no	yes	no	no	no	no	0.621	Good
Zhang CM, 2023	yes	yes	yes	no	yes	yes	yes	yes	n/a	yes	yes	yes	yes	yes	yes	no	n/a	yes	no	yes	no	no	yes	no	no	yes	no	no	no	no	0.698	Good
Zhang JW, 2023	yes	yes	yes	yes	yes	yes	yes	yes	n/a	yes	yes	yes	yes	yes	yes	no	n/a	yes	no	yes	yes	yes	yes	yes	no	yes	yes	no	no	yes	0.903	Excellent
Zhao NN, 2023	yes	yes	yes	no	yes	yes	yes	yes	n/a	no	yes	no	yes	yes	yes	no	n/a	yes	no	yes	no	yes	yes	yes	no	yes	no	no	no	no	0.703	Good
Zhu YD, 2021	yes	yes	yes	no	yes	yes	yes	yes	n/a	yes	yes	yes	yes	no	yes	no	n/a	yes	no	yes	no	no	yes	no	no	yes	no	no	no	no	0.677	Good
Zhu YQ, 2022	yes	yes	yes	no	yes	yes	yes	yes	n/a	no	yes	yes	yes	no	yes	no	n/a	yes	no	yes	no	yes	yes	yes	no	yes	no	no	no	yes	0.722	Good
#1 Adherence to radiomics and/or machine learning-specific checklists or guidelines
#2 Eligibility criteria that describe a representative study population
#3 High-quality reference standard with a clear definition
#4 Multi-center
#5 Clinical translatability of the imaging data source for radiomics analysis
#6 Imaging protocol with acquisition parameters
#7 The interval between imaging used and reference standard
#8 Transparent description of segmentation methodology
#9 Formal evaluation of fully automated segmentation
#10 Test set segmentation masks produced by a single reader or automated tool
#11 Appropriate use of image preprocessing techniques with transparent description
#12 Use of standardized feature extraction software
#13 Transparent reporting of feature extraction parameters, otherwise providing a default configuration statement
#14 Removal of non-robust features
#15 Removal of redundant features
#16 Appropriateness of dimensionality compared to data size
#17 Robustness assessment of end-to-end deep learning pipelines
#18 Proper data partitioning process
#19 Handling of confounding factors
#20 Use of appropriate performance evaluation metrics for task
#21 Consideration of uncertainty
#22 Calibration assessment
#23 Use of uni-parametric imaging or proof of its inferiority
#24 Comparison with a non-radiomic approach or proof of added clinical value
#25 Comparison with simple or classical statistical models
#26 Internal testing
#27 External testing
#28 Data availability
#29 Code availability
#30 Model availability
n/a: not applicable
